# Supplementary material for: HTLV-1 p12 is cleaved to p8 by the signal peptidase complex and its inhibition impairs p8-dependent transmission
Source: PLoS Pathog. 2025 Oct 10;21(10):e1013570. doi: 10.1371/journal.ppat.1013570 (PMC12513584; doi:10.1371/journal.ppat.1013570)
Supplement: S1 Table — Raw data and statistical analyses are listed for each individual subpanel of each Figure and Supporting Figure if applicable. (XLSX) [file ppat.1013570.s007.xlsx]

## Sheet: Figure 1D
		Cav			CavOH
		n1	n2	n3	n1	n2	n3
	0	100	100	100	100	100	100
	0.2	99.9378	96.1192	100.505	100.591	99.3066	100.484
	1	96.6494	97.1606	97.3078	99.8133	95.7053	100.095
	2.5	76.6843	83.2895	85.498	94.4324	98.9063	100.179
	Statistical analysis
	Did not pass Shapiro-Wilk normality test
	Kruskal-Wallis test with Dunn's multiple comparisons test
	Dunn's multiple comparisons test	Mean rank diff,	Significant?	Summary	Adjusted P Value	A-?
	DMSO vs. 0.2µM Cav	2	No	ns	>0,9999	B	0,2µM Cav
	DMSO vs. 1µM Cav	7	No	ns	0.9991	C	1µM Cav
	DMSO vs. 2.5µM Cav	13	No	ns	0.0611	D	2,5µM Cav
	DMSO vs. 0.2µM CavOH	-2	No	ns	>0,9999	E	0,2µM CavOH
	DMSO vs. 1µM CavOH	3.667	No	ns	>0,9999	F	1µM CavOH
	DMSO vs. 2.5µM CavOH	4.333	No	ns	>0,9999	G	2,5µM CavOH

## Sheet: Figure 1E
			Cav			CavOH
			n1	n2	n3	n1	n2	n3
		0	100	100	100	100	100	100
		0.2	94.9309	93.5829	105.797	99.5392	91.4438	103.623
		1	88.9401	81.1594	95.6522	107.373	89.3048	107.971
		2.5	87.1658	68.5507	62.2464	92.5134	102.899	100.725
		Statistical analysis
		Did not pass Shapiro-Wilk normality test
		Kruskal-Wallis test with Dunn's multiple comparisons test
		Dunn's multiple comparisons test	Mean rank diff,	Significant?	Summary	Adjusted P Value	A-?
		DMSO vs. 0.2µM Cav	1.333	No	ns	>0,9999	B	0,2µM Cav
		DMSO vs. 1µM Cav	7.667	No	ns	0.7782	C	1µM Cav
		DMSO vs. 2.5µM Cav	11.67	No	ns	0.1267	D	2,5µM Cav
		DMSO vs. 0.2µM CavOH	1.667	No	ns	>0,9999	E	0,2µM CavOH
		DMSO vs. 1µM CavOH	-1.667	No	ns	>0,9999	F	1µM CavOH
		DMSO vs. 2.5µM CavOH	0.3333	No	ns	>0,9999	G	2,5µM CavOH

## Sheet: Figure 1G
			siCTRL	siSEC11A	siSPCS1	siSPCS2	siSPCS3
		n1	100	40.7518	41.9567	53.7437	29.1083
		n2	100	46.7912	59.8399	64.6563	39.4401
		n3	100	53.2414	88.7927	75.7749	61.1567
		n4	100	51.1639	59.1112	48.5844	30.2096
		Statistical analysis
		Did not pass Shapiro-Wilk normality test
		Kruskal-Wallis test with Dunn's multiple comparisons test
		Dunn's multiple comparisons test	Mean rank diff,	Significant?	Summary	Adjusted P Value	A-?
		siCTRL vs. siSEC11A	13.75	Yes	*	0.0293	B	siSEC11A
		siCTRL vs. siSPCS1	9.25	No	ns	0.3187	D	siSPCS1
		siCTRL vs. siSPCS2	9	No	ns	0.3562	E	siSPCS2
		siCTRL vs. siSPCS3	15.75	Yes	**	0.008	F	siSPCS3

## Sheet: Figure 2C
B
	round 1: G29 screening
	G29R	G29H	G29K	G29D	G29E	G29S	G29T	G29N	G29Q	G29C	G29G	G29P	G29A	G29V	G29I	G29L	G29M	G29F	G29Y	G29W
	0.741	0.937	0.723	0.899	0.878	0.958	0.956	0.901	0.848	0.965	0.97	0.797	0.987	0.915	0.857	0.943	0.947	0.936	0.885	0.92
	round 2: G29A + V27 screening
	V27R+G29A	V27H+G29A	V27K+G29A	V27D+G29A	V27E+G29A	V27S+G29A	V27T+G29A	V27N+G29A	V27Q+G29A	V27C+G29A	V27G+G29A	V27P+G29A	V27A+G29A	V27V+G29A	V27I+G29A	V27L+G29A	V27M+G29A	V27F+G29A	V27Y+G29A	V27W+G29A
	0.864	0.977	0.819	0.953	0.944	0.982	0.985	0.962	0.973	0.986	0.979	0.948	0.992	0.987	0.956	0.98	0.983	0.977	0.949	0.972
	round 2: G29K + V27 screening
	V27R+G29K	V27H+G29K	V27K+G29K	V27D+G29K	V27E+G29K	V27S+G29K	V27T+G29K	V27N+G29K	V27Q+G29K	V27C+G29K	V27G+G29K	V27P+G29K	V27A+G29K	V27V+G29K	V27I+G29K	V27L+G29K	V27M+G29K	V27F+G29K	V27Y+G29K	V27W+G29K
	0.488	0.767	0.483	0.692	0.638	0.851	0.837	0.697	0.792	0.867	0.892	0.744	0.949	0.723	0.635	0.783	0.78	0.75	0.662	0.73

## Sheet: Figure 2E
			p12			p8
			n1	n2	n3	n1	n2	n3
		WT	57.4498	53.0671	56.7167	42.5502	46.9329	43.2833
		G29S	86.0548	84.2525	85.7195	13.9452	15.7475	14.2805
		V27K	100.189	95.6302	97.7256	-0.189398	4.36982	2.27438
		G29K	99.5796	96.2764	98.0698	0.420395	3.7236	1.93019
		V27K+G29K	99.0421	95.553	95.4139	0.957859	4.44698	4.58609
		D26N	40.4697	44.5047	43.0618	59.5303	55.4953	56.9382
		V27A	35.5309	36.3253	35.4641	64.4691	63.6747	64.5359
		G29A	53.2912	51.2459	44.3032	46.7088	48.7541	55.6968
		V27A+G29A	40.1038	41.8809	33.0964	59.8962	58.1191	66.9036

## Sheet: Figure 3B
		Cav					CavOH
		n1	n2	n3	n4	n5	n1	n2	n3	n4	n5
	0	100	100	100	100	100	100	100	100	100	100
	0.2	99.9143	99.4056	100.925	98.7778	99.6232	100.921	100.18	101.503	100.2	99.6232
	1	98.6508	99.3419	98.0347	96.5556	98.5038	100.321	100.032	101.04	97.7778	99.9354
	2.5	49.0416	69.5255	44.8555	76	75.8881	98.9613	99.533	101.618	98.1111	100
	Statistical analysis
	Did not pass Shapiro-Wilk normality test
	Kruskal-Wallis test with Dunn's multiple comparisons test
	Dunn's multiple comparisons test	Mean rank diff,	Significant?	Summary	Adjusted P Value	A-?
	DMSO vs. 0.2µM Cav	4.4	No	ns	>0,9999	B	0,2µM Cav
	DMSO vs. 1µM Cav	13.7	No	ns	0.2044	C	1µM Cav
	DMSO vs. 2.5µM Cav	20.5	Yes	**	0.0091	D	2,5µM Cav
	DMSO vs. 0.2µM CavOH	-4.4	No	ns	>0,9999	E	0,2µM CavOH
	DMSO vs. 1µM CavOH	0.1	No	ns	>0,9999	F	1µM CavOH
	DMSO vs. 2.5µM CavOH	4.2	No	ns	>0,9999	G	2,5µM CavOH

## Sheet: Figure 3C
		Cav					CavOH
		n1	n2	n3	n4	n5	n1	n2	n3	n4	n5
	0	100	100	100	100	100	100	100	100	100	100
	0.2	102.92	96.5318	96.3235	97.4093	95.5128	112.409	98.8439	108.088	92.7461	85.8974
	1	69.3431	83.815	86.0294	102.073	87.1795	103.65	94.7977	86.7647	81.3471	101.282
	2.5	51.0949	71.0983	50.7353	43.0052	75	95.6204	86.7052	91.1765	102.073	81.4103
	Statistical analysis
	Did not pass Shapiro-Wilk normality test
	Kruskal-Wallis test with Dunn's multiple comparisons test
	Dunn's multiple comparisons test	Mean rank diff,	Significant?	Summary	Adjusted P Value	A-?
	DMSO vs. 0.2µM Cav	3.4	No	ns	>0,9999	B	0,2µM Cav
	DMSO vs. 1µM Cav	12.3	No	ns	0.344	C	1µM Cav
	DMSO vs. 2.5µM Cav	22.6	Yes	**	0.0029	D	2,5µM Cav
	DMSO vs. 0.2µM CavOH	2.4	No	ns	>0,9999	E	0,2µM CavOH
	DMSO vs. 1µM CavOH	6.2	No	ns	>0,9999	F	1µM CavOH
	DMSO vs. 2.5µM CavOH	9.1	No	ns	0.9579	G	2,5µM CavOH

## Sheet: Figure 3D
		DMSO	0.2µM Cav	1µM Cav	2.5µM Cav	0.2µM CavOH	1µM CavOH	2.5µM CavOH
	n1	100	74.6015	100.237	64.7768	82.0025	74.2517	88.0669
	n2	100	82.1899	94.7419	77.053	102.582	95.0635	99.2951
	n3	100	100.624	104.829	113.335	95.3622	130.56	116.674
	Statistical analysis
	Did not pass Shapiro-Wilk normality test
	Kruskal-Wallis test with Dunn's multiple comparisons test
	Dunn's multiple comparisons test	Mean rank diff,	Significant?	Summary	Adjusted P Value	A-?
	DMSO vs. 0.2µM Cav	4.667	No	ns	>0,9999	B	0,2µM Cav
	DMSO vs. 1µM Cav	-0.6667	No	ns	>0,9999	C	1µM Cav
	DMSO vs. 2.5µM Cav	5	No	ns	>0,9999	D	2,5µM Cav
	DMSO vs. 0.2µM CavOH	2.333	No	ns	>0,9999	E	0,2µM CavOH
	DMSO vs. 1µM CavOH	2.333	No	ns	>0,9999	F	1µM CavOH
	DMSO vs. 2.5µM CavOH	0.3333	No	ns	>0,9999	G	2,5µM CavOH

## Sheet: Figure 3F
		DMSO	0.2µM Cav	1µM Cav	2.5µM Cav	1µM CavOH
	n1	100		61.0073		97.8043
	n2	100		73.2968		92.8458
	n3	100		50.1		66.46
	n4	100		47.387		91.992
		100	122.6	57	73.4
		100	88.67	46.3054	45.0739
		100	104.274	57.265	50.4274
	Statistical analysis
	Did not pass Shapiro-Wilk normality test
	Kruskal-Wallis test with Dunn's multiple comparisons test
	Dunn's multiple comparisons test	Mean rank diff,	Significant?	Summary	Adjusted P Value	A-?
	DMSO vs. 0.2µM Cav	-0.6667	No	ns	>0,9999	B	0,2µM Cav
	DMSO vs. 1µM Cav	13.29	Yes	**	0.0062	C	1µM Cav
	DMSO vs. 2.5µM Cav	13.33	No	ns	0.0644	D	2,5µM Cav
	DMSO vs. 1µM CavOH	6.25	No	ns	>0,9999	E	1µM CavOH

## Sheet: Figure 3H
		DMSO	1µM Cav	1µM CavOH
	n1	100	103.679	117.055
	n2	100	97.1101	89.8323
	n3	100	126.254	83.5011
	Statistical analysis
	Did not pass Shapiro-Wilk normality test
	Kruskal-Wallis test with Dunn's multiple comparisons test
	Dunnett's multiple comparisons test	Mean Diff,	95,00% CI of diff,	Below threshold?	Summary	Adjusted P Value	A-?
	DMSO vs. 1µM Cav	-9.014	-40,71 to 22,68	No	ns	0.6498	B	1µM Cav
	DMSO vs. 1µM CavOH	3.204	-28,49 to 34,90	No	ns	0.9413	C	1µM CavOH

[truncated: 9 more sheets: Figure 4B, Figure 4C, Figure 4E, Figure 4F, Figure S1G, Figure S1H, Figure S6B, Figure S6C, Figure S6D]
